# Supplementary material for: Plasmid Dissemination and Selection of a Multidrug-Resistant Klebsiella pneumoniae Strain during Transplant-Associated Antibiotic Therapy
Source: mBio. 2019 Oct 8;10(5):e00652-19. doi: 10.1128/mBio.00652-19 (PMC6786864; doi:10.1128/mBio.00652-19)
Supplement: TABLE S1 [file mBio.00652-19-st001.xlsx]

## Sheet: Sheet1
Order	Year	Hospitilization	Day post KPC+	Source	Status	Type	Organism	Sequenced	Amikacin	Amox/Clav	Ampicillin	Aztreonam	Cefazolin	Cefepime	Cefotaxime	Cefoxtin	Ceftaroline	Ceftazidime	Ceftriaxone	Chloramphenicol	Ciprofloxacin	Doripenem	Ertapenem	Gentamicin	Imipenem	Levofloxacin	Meropenem	Pip/Tazo	Tobramycin	Trim/Sulfa	Tigecycline	Colistin	Nitrofurantoin
1	2014	H1	-24	Perirectal	No growth
2	2014	H1	-16	Perirectal	No growth
3	2014	H1	-10	Blood	Growth	Isolate.1	Klebsiella pneumoniae	Yes	<=16 S	<=8/4 S	>16 R	<=4 S	4 I	S	<=1 S	<=8 S	0.5 S	<=2 S	<=1 S		<=1 S	<=1 S	<=0.5 S	<=4 S	<=1 S	<=2 S	<=1 S	<=16/4 S	<=4 S	<=2/38 S
4	2014	H1	-10			Isolate.2	Staphylococcus aureus
5	2014	H1	-10	Urine	No growth
6	2014	H1	-10	Blood	Growth	Isolate.1	Klebsiella pneumoniae
7	2014	H1	-10			Isolate.2	Staphylococcus aureus
8	2014	H1	-10	Blood	Growth	Isolate.1	Klebsiella pneumoniae
9	2014	H1	-10			Isolate.2	Staphylococcus aureus
10	2014	H1	-8	Blood	No growth
11	2014	H1	-8	Blood	No growth
12	2014	H1	-8	Blood	No growth
13	2014	H1	-7	Blood	No growth
14	2014	H1	-7	Blood	No growth
15	2014	H1	-7	Blood	No growth
16	2014	H1	-6	Catheter tip	No growth
17	2014	H1	0	Abscess	Growth	Isolate.1	Staphylococcus aureus
18	2014	H1	0			Isolate.2	Klebsiella pneumoniae	Yes	<=16 S	>=16/8 R	>16 R	>8 R	>4 R		8 R		>2 R	16 R		>16 R	>2 R	4 R	>4 R	<=4 S		>4 R	8 R	>64/4 R	<=4 S	>2/38 R	S	<=2 S
19	2014	H2	7	Perirectal	Growth	Isolate.1	Klebsiella pneumoniae		<=16 S	>=16/8 R	>16 R	>8 R	>4 R	R	16 R	>16 R	>2 R	128 R	>32 R	>16 R	>2 R	>4 R	>4 R	<=4 S	>4 R	>4 R	8 R	>64/4 R	<=4 S	>2/38 R	S	<=2 S
20	2015	H2	12	Abscess	No growth
21	2015	H2	12	Perirectal	Growth	Isolate.1	Klebsiella pneumoniae		<=16 S	>=16/8 R	>16 R	>8 R	>4 R		8 R	16 I	>2 R	64 R	32 R	>16 R	>2 R	4 R	>4 R	<=4 S	>4 R	>4 R	4 R	>64/4 R	<=4 S	>2/38 R	S	<=2 S
22	2015	H2	14	Blood	No growth
23	2015	H2	14	Blood	No growth
24	2015	H2	15	Urine	No growth
25	2015	H2	15	Blood	No growth
26	2015	H2	15	Blood	No growth
27	2015	H2	17	Blood	No growth
28	2015	H2	17	Urine	No growth
29	2015	H2	18	Catheter tip	No growth
30	2015	H2	19	Perirectal	No growth
31	2015	H2	21	Blood	No growth
32	2015	H2	21	Blood	No growth
33	2015	H2	23	Blood	No growth
34	2015	H2	23	Blood	No growth
35	2015	H2	23	Urine	No growth
36	2015	H2	24	Sputum	Growth	Isolate.1	Klebsiella pneumoniae		<=16 S	>=16/8 R	>16 R	>8 R	>4 R	R	32 R	>16 R	>2 R	>128 R	>32 R	>16 R	>2 R	>4 R	>4 R	<=4 S	>4 R	>4 R	8 R	>64/4 R	<=4 S	>2/38 R	S
37	2015	H2	24			Isolate.2	Staphylococcus aureus
38	2015	H2	25	Blood	No growth
39	2015	H2	25	Blood	No growth
40	2015	H2	25	Urine	No growth
41	2015	H2	26	Perirectal	Growth	Isolate.1	Klebsiella pneumoniae		<=16 S	>=16/8 R	>16 R	>8 R	>4 R	SDD	4 R	16 I	>2 R	32 R	8 R		>2 R	<=1 S	2 R	<=4 S	2 I	>4 R	<=1 S	64/4 I	<=4 S	>2/38 R	S
42	2015	H2	26	Urine	No growth
43	2015	H2	28	Blood	No growth
44	2015	H2	28	Blood	No growth
45	2015		33	Perirectal	Growth	Isolate.1	Klebsiella pneumoniae		<=16 S	>=16/8 R	>16 R	>8 R	>4 R		4 R	16 I	>2 R	16 R	8 R	>16 R	>2 R	<=1 S	2 R	<=4 S	4 R	>4 R	2 I	64/4 I	<=4 S	>2/38 R		<=2
46	2015		33	Throat/groin	Growth	Isolate.1	Klebsiella pneumoniae		<=16 S	>=16/8 R	>16 R	>8 R	>4 R		16 R	16 I	>2 R	32 R	>32 R	>16 R	>2 R	4 R	>4 R	<=4 S	4 R	>4 R	8 R	>64/4 R	<=4 S	>2/38 R		<=2
47	2015	H3	39	Blood	Growth	Isolate.1	Staphylococcus aureus
48	2015	H3	39	Blood	Growth	Isolate.1	Staphylococcus aureus
49	2015	H3	39	Urine	No growth
50	2015	H3	39	Perirectal	Growth	Isolate.1	Klebsiella pneumoniae		<=16 S	>=16/8 R	>16 R	>8 R	>4 R	R	8 R	16 I	>2 R	32 R	16 R	>16 R	>2 R	4 R	4 R	<=4 S	4 R	>4 R	4 R	>64/4 R	<=4 S	>2/38 R	S	<=2
51	2015	H3	39	Abscess	Growth	Isolate.1	Citrobacter freundii complex	Yes	<=8 S	R	>16 R	<=4 S	R	S	<=1 S	R	<=0.25 S	<=2 S	<=1 S		<=1 S	<=1 S	<=0.5 S	<=4 S	<=1 S	<=2 S	<=1 S	<=16/4 S	<=4 S	>2/38 R	S
52	2015	H3	39			Isolate.2	Enterococcus faecalis
53	2015	H3	39			Isolate.3	Viridans Streptococci
54	2015	H3	39	Cath tip	Growth	Isolate.1	Staphylococcus epidermidis
55	2015	H3	39			Isolate.2	Klebsiella pneumoniae		<=16 S	>=16/8 R	>16 R	>8 R	>4 R	R	8 R	16 I	>2 R	32 R	32 R	>16 R	>2 R	2 I	>4 R	<=4 S	>4 R	>4 R	4 R	>64/4 R	<=4 S	>2/38 R	S	<=2
56	2015	H3	39	Tracheal aspirate	Growth	Isolate.1	Staphylococcus aureus
57	2015	H3	40	Throat/groin	Growth	Isolate.1	Klebsiella pneumoniae		<=16 S	>=16/8 R	>16 R	>8 R	>4 R	R	16 R	>16 R	>2 R	128 R	32 R	>16 R	>2 R	4 R	>4 R	<=4 S	4 R	>4 R	4 R	>64/4 R	<=4 S	>2/38 R	S
58	2015	H3	40			Isolate.2	Klebsiella pneumoniae		<=16 S	>=16/8 R	>16 R	>8 R	>4 R	R	8 R	>16 R	>2 R	32 R	16 R	>16 R	>2 R	4 R	>4 R	<=4 S	>4 R	>4 R	8 R	>64/4 R	<=4 S	>2/38 R	S
59	2015	H3	40	Blood	Growth	Isolate.1	Staphylococcus aureus
60	2015	H3	40	Blood	Growth	Isolate.1	Staphylococcus aureus
61	2015	H3	41	Blood	Growth	Isolate.1	Staphylococcus aureus
62	2015	H3	41	Blood	Growth	Isolate.1	Staphylococcus aureus
63	2015	H3	41	Blood	Growth	Isolate.1	Staphylococcus aureus
64	2015	H3	42	Blood	No growth
65	2015	H3	42	Blood	Growth	Isolate.1	Staphylococcus aureus
66	2015	H3	42			Isolate.2	Staphylococcus aureus
67	2015	H3	42	Blood	Growth	Isolate.1	Staphylococcus aureus
68	2015	H3	42			Isolate.2	Staphylococcus aureus
69	2015	H3	43	Blood	No growth
70	2015	H3	43	Blood	No growth
71	2015	H3	44	Blood	No growth
72	2015	H3	45	Blood	No growth
73	2015	H3	45	Blood	No growth
74	2015	H3	46	Urine	No growth
75	2015	H3	48	Blood	Growth	Isolate.1	Staphylococcus aureus
76	2015	H3	48	Blood	Growth	Isolate.1	Staphylococcus aureus
77	2015	H3	48	Urine	No growth
78	2015	H3	50	Blood	No growth
79	2015	H3	51	Blood	No growth
80	2015	H3	51	Blood	No growth
81	2015	H3	68	Perirectal	Growth	Isolate.1	Klebsiella aerogenes	Yes	<=16 S	>=16/8 R	>16 R	>8 R	>4 R	SDD	4 R	>16 R	>2 R	32 R	<=1 S	>16 R	<=1 S	<=1 S	2 R	<=4 S	4 R	<=2 S	2 I	>64/4 R	<=4 S	>2/38 R	S	<=2
82	2015	H3	68			Isolate.2	Klebsiella pneumoniae	Yes	<=16 S	>=16/8 R	>16 R	>8 R	>4 R	R	8 R	16 I	>2 R	64 R	32 R	<=8 S	<=1 S	2 I	4 R	<=4 S	>4 R	<=2 S	4 R	>64/4 R	<=4 S	>2/38 R	I	<=2
83	2015	H3	68			Isolate.3	Citrobacter freundii complex	Yes	<=16 S	>=16/8 R	>16 R	>8 R	>4 R	R	16 R	<=8 S	>2 R	64 R	16 R	<=8 S	<=1 S	<=1 S	4 R	<=4 S	4 R	<=2 S	2 I	>64/4 R	<=4 S	>2/38 R	S	<=2
84	2015	H3	68			Isolate.4	Citrobacter freundii complex		<=16 S	>=16/8 R	>16 R	>8 R	>4 R	R	8 R	16 I	>2 R	64 R	16 R		<=1 S	<=1 S	2 R	<=4 S	4 R	<=2 S	<=1 S	>64/4 R	<=4 S	>2/38 R	S	<=2
85	2015	H3	75	Perirectal	Growth	Isolate.1	Klebsiella pneumoniae		<=16 S	>=16/8 R	>16 R	>8 R	>4 R	R	16 R	>16 R	>2 R	128 R	>32 R	>16 R	>2 R	4 R	>4 R	<=4 S	>4 R	>4 R	8 R	>64/4 R	<=4 S	>2/38 R	S	<=2
86	2015	H3	75			Isolate.2	Klebsiella pneumoniae		<=16 S	>=16/8 R	>16 R	>8 R	>4 R	R	32 R	>16 R	>2 R	128 R	>32 R	>16 R	>2 R	>4 R	>4 R	<=4 S	>4 R	>4 R	>8 R	>64/4 R	<=4 S	>2/38 R	S	<=2
87	2015	H3	75			Isolate.3	Klebsiella pneumoniae		<=16 S	>=16/8 R	>16 R	>8 R	>4 R	R	4 R	<=8 S	>2 R	32 R	16 R	>16 R	<=1 S	2 I	4R	<=4 S	4 R	<=2 S	2 I	>64/4 R	<=4 S	>2/38 R	S	<=2
88	2015	H3	75			Isolate.4	Klebsiella pneumoniae		<=16 S	>=16/8 R	>16 R	>8 R	>4 R	R	<=1 S	<=8 S	>2 R	8 I	4 R	>16 R	<=1 S	<=1 S	1 I	<=4 S	>4 R	<=2 S	2 I	32/4 I	<=4 S	>2/38 R	S	<=2
89	2015	H3	75	Blood	Growth	Isolate.1	Klebsiella aerogenes		<=16 S	>=16/8 R	>16 R	<=4 S	>4 R	S	<=1 S	>16 R	<=0.25 S	<=2 S	<=1 S		<=1 S	<=1 S	<=0.5 S	<=4 S	<=1 S	<=2 S	<=1 S	<=16/4 S	<=4 S	>2/38 R
90	2015	H3	75	Blood	Growth	Isolate.1	Klebsiella aerogenes
91	2015	H3	75	Stool	Growth	Isolate.1	Klebsiella pneumoniae		<=16 S	>=16/8 R	>16 R	>8 R	>4 R	R	16 R	>16 R	>2 R	128 R	>32 R	>16 R	>2 R	4 R	>4 R	<=4 S	>4 R	>4 R	8 R	>64/4 R	<=4 S	>2/38 R	S
92	2015	H3	75			Isolate.2	Klebsiella pneumoniae		<=16 S	>=16/8 R	>16 R	>8 R	>4 R	R	2 I	<=8 S	>2 R	32 R	8 R	>16 R	<=1 S	2 I	2 R	<=4 S	2 I	<=2 S	2 I	>64/4 R	<=4 S	>2/38 R	S
93	2015	H3	75			Isolate.3	Klebsiella pneumoniae		<=16 S	>=16/8 R	>16 R	>8 R	>4 R	R	4 R	<=8 S	>2 R	32 R	16 R	>16 R	<=1 S	2 I	2 R	<=4 S	4 R	<=2 S	2 I	>64/4 R	<=4 S	>2/38 R	S	<=2
94	2015	H3	75	Urine	Growth	Isolate.1	Klebsiella aerogenes		<=16 S	>=16/8 R	>16 R	<=4 S	>4 R	S	<=1 S	>16 R	<=0.25 S	<=2 S	<=1 S		<=1 S	<=1 S	<=0.5 S	<=4 S	<=1 S	<=2 S	<=1 S	<=16/4 S	<=4 S	>2/38 R			R
95	2015	H3	76	Blood	No growth
96	2015	H3	76	Blood	No growth
97	2015	H3	77	Blood	No growth
98	2015	H3	83	Blood	No growth
99	2015	H3	83	Blood	No growth
100	2015	H3	83	Perirectal	Growth	Isolate.1	Klebsiella pneumoniae		<=8 S	>=16/8 R	>16 R	>16 R	>4 R		64 R	>16 R		64 R	>32 R	>16 R	>2 R	>4 R	>4 R	<=4 S	>8 R	>4 R	>8 R	>64/4 R	<=4 S	>2/38 R
101	2015	H3	83			Isolate.2	Klebsiella pneumoniae		<=8 S	>=16/8 R	>16 R	>16 R	>4 R	16 R	16 R	>16 R		128 R	>32 R	>16 R	>2 R	>4 R	>4 R	<=4 S	8 R	>4 R	8 R	>64/4 R	<=4 S	>2/38 R
102	2015	H3	83	Stool	Growth	Isolate.1	Klebsiella pneumoniae		<=8 S	>=16/8 R	>16 R	>16 R	>4 R	>16 R	64 R	>16 R		128 R	>32 R	>16 R	>2 R	>4 R	>4 R	<=4 S	>8 R	>4 R	>8 R	>64/4 R	<=4 S	>2/38 R
103	2015	H3	83			Isolate.2	Klebsiella pneumoniae		<=8 S	>=16/8 R	>16 R	>16 R	>4 R	>16 R	64 R	>16 R		32 R	>32 R	>16 R	>2 R	>4 R	>4 R	<=4 S	>8 R	>4 R	>8 R	>64/4 R	<=4 S	>2/38 R
104	2015	H3	83	Urine	No growth
105	2015	H3	84	Stool	No growth
106	2015	H3	91	Perirectal	No growth
107	2015	H3	93	Stool	Growth	Isolate.1	Klebsiella pneumoniae		<=8 S	>=16/8 R	>16 R	>16 R	>4 R	16 R	32 R	>16 R		128 R	>32 R	>16 R	>2 R	>4 R	>4 R	<=4 S	8 R	>4 R	>8 R	>64/4 R	<=4 S		S
108	2015		104	Throat/groin	No growth
109	2015		104	Blood	Growth	Isolate.1	Staphylococcus warneri
110	2015		104			Isolate.2	Staphylococcus epidermidis
111	2015		104	Perirectal	No growth
112	2015	H4	105	Perirectal	Growth	Isolate.1	Klebsiella pneumoniae		<=8 S	>=16/8 R	>16 R	>16 R	>4 R	16 R	16 R	>16 R		64 R	32 R	>16 R	>2 R	>4 R	4 R	<=4 S	8 R	>4 R	>8 R	>64/4 R	<=4 S	>2/38 R	S
113	2015	H4	105	Blood	No growth
114	2015	H4	108	Wound	No growth
115	2015	H4	116	Blood	Growth	Isolate.1	Staphylococcus aureus
116	2015	H4	116	Blood	Growth	Isolate.1	Staphylococcus aureus
117	2015	H4	116			Isolate.2	Pseudomonas aeruginosa		16 S			<=4 S		<=2 S				<=2 S			<=1 S	<=1 S		<=4 S	2 S	<=2 S	<=1 S	<=16/4 S	<=4 S
118	2015	H4	116	Blood	Growth	Isolate.1	Staphylococcus aureus
119	2015	H4	116	Perirectal	No growth
120	2015	H4	116	Urine	No growth
121	2015	H4	117	Blood	Growth	Isolate.1	Staphylococcus aureus
122	2015	H4	117	Blood	Growth	Isolate.1	Staphylococcus aureus
123	2015	H4	117	Sputum	Growth	Isolate.1	Pseudomonas aeruginosa		<=8 S			<=4 S		<=2 S				<=2 S			<=1 S	<=1 S		<=4 S	<=1 S	<=2 S	<=1 S	<=16/4 S	<=4 S
124	2015	H4	119	Blood	Growth	Isolate.1	Enterococcus faecalis
125	2015	H4	119	Blood	No growth
126	2015	H4	120	Blood	No growth
127	2015	H4	121	Blood	No growth
128	2015	H4	121	Blood	No growth
129	2015	H4	121	Blood	No growth
130	2015	H4	123	Sputum	Growth	Isolate.1	Klebsiella pneumoniae		<=8 S	>=16/8 R	>16 R	>16 R	>4 R	>16 R	64 R	>16 R		128 R	>32 R	>16 R	>2 R	>4 R	>4 R	<=4 S	>8 R	>4 R	>8 R	>64/4 R	<=4 S	>2/38 R	S
131	2015	H4	124	Perirectal	Growth	Isolate.1	Klebsiella pneumoniae		<=8 S	>=16/8 R	>16 R	>16 R	>4 R	>16 R	>64 R	>16 R		>128 R	>32 R	>16 R	>2 R	>4 R	>4 R	<=4 S	>8 R	>4 R	>8 R	>64/4 R	<=4 S	>2/38 R
132	2015	H4	124			Isolate.2	Enterobacter cloacae complex	Yes	<=8 S	>=16/8 R	>16 R	>16 R	>4 R	>16 R	32 R	>16 R		32 R	32 R	>16 R	>2 R	>4 R	>4 R	<=4 S	>8 R	>4 R	>8 R	>64/4 R	<=4 S	>2/38 R
133	2015	H4	124			Isolate.3	Klebsiella pneumoniae		<=8 S	>=16/8 R	>16 R	>16 R	>4 R	>16 R	>64 R	>16 R		>128 R	>32 R	>16 R	>2 R	>4 R	>4 R	<=4 S	>8 R	>4 R	>8 R	>64/4 R	<=4 S	>2/38 R
134	2015	H4	124	Stool	Growth	Isolate.1	Klebsiella pneumoniae		<=8 S	>=16/8 R	>16 R	>16 R	>4 R	>16 R	>64 R	>16 R		>128 R	>32 R	>16 R	>2 R	>4 R	>4 R	<=4 S	>8 R	>4 R	>8 R	>64/4 R	<=4 S	>2/38 R
135	2015	H4	124			Isolate.2	Citrobacter freundii complex		<=8 S	>=16/8 R	>16 R	>16 R	>4 R	8 SDD	16 R	R		64 R	16 R	<=8 S	<=1 S	2 I	2 R	<=4 S	4 R	<=2 S	2 I	>64/4 R	<=4 S	>2/38 R
136	2015	H4	141	Blood	No growth
137	2015	H4	141	Blood	No growth
138	2015	H4	141	Urine	No growth
139	2015	H4	142	Blood	No growth
140	2015	H4	142	Blood	No growth
141	2015	H4	142	Urine	No growth
142	2015	H4	143	Blood	No growth
143	2015	H4	143	Blood	No growth
144	2015	H5	167	Blood	No growth
145	2015	H5	168	Throat/groin	Growth	Isolate.1	Klebsiella aerogenes		<=8 S	>=16/8 R	>16 R	>16 R	>4 R	16 R	64 R	>16 R		64 R	>32 R	<=8 S	<=1 S	4 R	>4 R	<=4 S	4 R	<=2 S	8 R	>64/4 R	<=4 S	>2/38 R	S
146	2015	H5	168			Isolate.2	Klebsiella pneumoniae		<=8 S	>=16/8 R	>16 R	>16 R	>4 R	>16 R	>64 R	>16 R		>128 R	>32 R	>16 R	>2 R	>4 R	>4 R	<=4 S	>8 R	>4 R	>8 R	>64/4 R	<=4 S	>2/38 R
147	2015	H5	168	Urine	No growth
148	2015	H5	168	Perirectal	Growth	Isolate.1	Klebsiella pneumoniae		<=8 S	>=16/8 R	>16 R	>16 R	>4 R	>16 R	>64 R	>16 R		>128 R	>32 R	>16 R	>2 R	>4 R	>4 R	<=4 S	>8 R	>4 R	>8 R	>64/4 R	<=4 S	>2/38 R	I
149	2015	H5	168			Isolate.2	Klebsiella aerogenes		<=8 S	>=16/8 R	>16 R	>16 R	>4 R	8 SDD	64 R	>16 R		128 R	>32 R	>16 R	<=1 S	4 R	4 R	<=4 S	4 R	<=2 S	4 R	>64/4 R	<=4 S	>2/38 R	S
150	2015	H5	168			Isolate.3	Citrobacter freundii complex		<=8 S	>=16/8 R	>16 R	>16 R	>4 R	8 SDD	16 R	>16 R		64 R	32 R	>16 R	>2 R	<=1 S	4 R	<=4 S	4 R	>4 R	4 R	>64/4 R	<=4 S	>2/38 R	I
151	2015	H6	178	Urine	Growth	Isolate.1	Klebsiella aerogenes		<=8 S	>=16/8 R	>16 R	>16 R	>4 R	8 SDD	64 R	>16 R		128 R	>32 R		<=1 S	4 R	4 R	<=4 S	4 R	<=2 S	4 R	>64/4 R	<=4 S	>2/38 R	S	S	S
152	2015	H6	178			Isolate.2	Enterobacter cloacae complex		<=8 S	>=16/8 R	>16 R	>16 R	>4 R	>16 R	>64 R	>16 R		>128 R	>32 R		<=1 S	2 I	>4 R	<=4 S	8 R	<=2 S	4 R	>64/4 R	<=4 S	>2/38 R			S
153	2015	H6	178			Isolate.3	Enterococcus faecalis
154	2015	H6	178	Blood.1	Growth	Isolate.1	Pseudomonas aeruginosa
155	2015	H6	178	Blood.2	Growth	Isolate.1	Pseudomonas aeruginosa		16 S			8 S		8 S				16 I			>2 R	>4 R		R	>8 R	>4 R	>8 R	32/4 I	>8 R
156	2015	H6	178	Perirectal	Growth	Isolate.1	Klebsiella aerogenes		<=8 S	>=16/8 R	>16 R	>16 R	>4 R	>16 R	>64 R	>16 R		128 R	>32 R	>16 R	<=1 S	4 R	>4 R	<=4 S	8 R	<=2 S	8 R	>64/4 R	<=4 S	>2/38 R	S
157	2015	H6	178			Isolate.2	Klebsiella pneumoniae		<=8 S	>=16/8 R	>16 R	>16 R	>4 R	>16 R	64 R	>16 R		64 R	>32 R	>16 R	<=1 S	4 R	>4 R	<=4 S	4 R	<=2 S	8 R	>64/4 R	<=4 S	>2/38 R	S
158	2015	H6	179	Urine	No growth
159	2015	H6	180	Blood	No growth
160	2015	H6	180	Perirectal	Growth	Isolate.1	Klebsiella pneumoniae
161	2015	H6	180			Isolate.2	Klebsiella aerogenes
162	2015	H6	181	Blood	No growth
163	2015	H6	182	Perirectal	Growth	Isolate.1	Klebsiella pneumoniae
164	2015	H6	182			Isolate.2	Klebsiella aerogenes
165	2015	H6	190	Wound	Growth	Isolate.1	Enterococcus faecium
166	2015	H6	201	Biopsy skin	Growth	Isolate.1	Pseudomonas aeruginosa		16 S			8 S		8 S				16 I			>2 R	>4 R		R	>8 R	>4 R	>8 R	32/4 I	>8 R
167	2015	H6	201			Isolate.2	Pseudomonas aeruginosa
168	2015	H6	201			Isolate.3	Pseudomonas aeruginosa
169	2015	H6	202	Blood	No growth
170	2015	H6	202	Blood	No growth
171	2015	H6	202	Blood	No growth
172	2015	H6	202	Blood	Growth	Isolate.1	Staphylococcus epidermidis
173	2015	H6	203	Blood	No growth
174	2015	H6	203	Blood	No growth
175	2015	H6	206	Blood	No growth
176	2015	H6	206	Blood	No growth
177	2015	H6	208	Wound	No growth
178	2015	H6	227	Abscess	Growth	Isolate.1	Pseudomonas aeruginosa		16 S			8 S		8 S				16 I			>2 R	>4 R		R	>8 R	>4 R	>8 R	32/4 I	>8 R
179	2015	H6	230	Perirectal	Growth	Isolate.1	Klebsiella pneumoniae		<=8 S	>=16/8 R	>16 R	>16 R	>4 R	>16 R	>64 R	>16 R		>128 R	>32 R	>16 R	>2 R	>4 R	>4 R	<=4 S	>8 R	>4 R	>8 R	>64/4 R	<=4 S	>2/38 R	S
180	2015	H6	230			Isolate.2	Klebsiella aerogenes		<=8 S	>=16/8 R	>16 R	>16 R	>4 R	>16 R	>64 R	>16 R		128 R	>32 R	<=8 S	<=1 S	4 R	>4 R	<=4 S	8 R	<=2 S	8 R	>64/4 R	<=4 S	>2/38 R	S
181	2015	H6	230			Isolate.3	Citrobacter spp.		<=8 S	>=16/8 R	>16 R	>16 R	>4 R	8 SDD	16 R	16 I		32 R	32 R	16 I	2 I	2 I	2 R	<=4 S	4 R	<=2 S	4 R	>64/4 R	>8 R	>2/38 R	S
182	2015	H6	230	Blood	No growth
183	2015	H6	230	Blood	No growth
184	2015	H6	230	Blood	No growth
185	2015	H6	230	Urine	Growth	Isolate.1	Enterobacter cloacae complex		<=8 S	>=16/8 R	>16 R	>16 R	>4 R	>16 R	>64 R	>16 R		>128 R	>32 R		<=1 S	4 R	>4 R	<=4 S	8 R	<=2 S	8 R	>64/4 R	<=4 S	>2/38 R	S		S
186	2015	H6	230	Stool	Growth	Isolate.1	Klebsiella pneumoniae		<=8 S	>=16/8 R	>16 R	>16 R	>4 R	>16 R	>64 R	>16 R		>128 R	>32 R	>16 R	>2 R	>4 R	>4 R	<=4 S	>8 R	>4 R	>8 R	>64/4 R	<=4 S	>2/38 R
187	2015	H6	230			Isolate.2	Klebsiella aerogenes		<=8 S	>=16/8 R	>16 R	>16 R	>4 R	>16 R	>64 R	>16 R		64 R	>32 R	<=8 S	<=1 S	>4 R	>4 R	<=4 S	8 R	<=2 S	8 R	>64/4 R	<=4 S	>2/38 R
188	2015	H6	231	Blood	No growth
189	2015	H6	231	Blood	No growth
190	2015	H6	232	Skin lesion	Growth	Isolate.1	Pseudomonas aeruginosa		16 S			8 S		8 S				16 I			>2 R	>4 R		R	>8 R	>4 R	>8 R	32/4 I	>8 R
191	2015	H6	233	Blood	Growth	Isolate.1	Enterobacter cloacae complex		<=8 S	>=16/8 R	>16 R	>16 R	>4 R	>16 R	>64 R	>16 R		128 R	>32 R	<=8 S	<=1 S	2 I	4 R	<=4 S	4 R	<=2 S	4 R	>64/4 R	<=4 S	>2/38 R	S
192	2015	H6	233			Isolate.2	Staphylococcus epidermidis
193	2015	H6	233	Blood	No growth
194	2015	H6	234	Urine	Growth	Isolate.1	Klebsiella pneumoniae		<=8 S	<=8/4 S	>16 R	>16 R	>4 R	8 SDD	64 R	<=8 S		32 R	>32 R		2 I	<=1 S	<=0.5 S	<=4 S	<=1 S	<=2 S	<=1 S	<=16/4 S	<=4 S	>2/38 R	I		S
195	2015	H6	234	Blood	No growth
196	2015	H6	235	Cath tip	No growth
197	2015	H6	235	Blood	No growth
198	2015	H6	235	Blood	No growth
199	2015	H6	235	Blood	No growth
200	2015	H6	280	Blood	No growth
201	2015	H6	280	Blood	Growth	Isolate.1	Staphylococcus epidermidis
202	2015	H6	282	Blood	Growth	Isolate.1	Staphylococcus epidermidis
203	2015	H6	282	Blood	Growth	Isolate.1	Staphylococcus epidermidis
204	2015	H6	282	Blood	Growth	Isolate.1	Staphylococcus epidermidis
205	2015	H6	283	Blood	Growth	Isolate.1	Staphylococcus epidermidis
206	2015	H6	283	Blood	No growth
207	2015	H6	284	Blood	No growth
208	2015	H6	284	Blood	No growth
209	2015	H6	285	Catheter tip	No growth
210	2015		307	Throat/groin	Growth	Isolate.1	Enterobacter cloacae complex		<=8 S	>=16/8 R	>16 R	>16 R	>4 R	>16 R	>64 R	>16 R		128 R	>32 R	<=8 S	<=1 S	<=1 S	2 R	<=4 S	4 R	<=2 S	2 I	>64/4 R	<=4 S	>2/38 R	S
211	2015		307			Isolate.2	Enterobacter cloacae complex		<=8 S	>=16/8 R	>16 R	>16 R	>4 R	>16 R	>64 R	>16 R		128 R	>32 R	<=8 S	<=1 S	2 I	2 R	<=4 S	4 R	<=2 S	2 I	>64/4 R	<=4 S	>2/38 R	S
212	2015		307	Perirectal.1	Growth	Isolate.1	Enterobacter cloacae complex		<=8 S	>=16/8 R	>16 R	>16 R	>4 R	>16 R	>64 R	>16 R		128 R	>32 R	<=8 S	<=1 S	2 I	4 R	<=4 S	4 R	<=2 S	4 R	>64/4 R	<=4 S	>2/38 R	S
213	2015		307			Isolate.2	Klebsiella aerogenes		<=8 S	>=16/8 R	>16 R	>16 R	>4 R	>16 R	>64 R	>16 R		128 R	>32 R	<=8 S	<=1 S	4 R	4 R	<=4 S	4 R	<=2 S	4 R	>64/4 R	<=4 S	>2/38 R	S
214	2015		307	Perirectal.2	Growth	Isolate.1	Klebsiella aerogenes		<=8 S	>=16/8 R	>16 R	>16 R	>4 R	>16 R	>64 R	>16 R		128 R	>32 R	<=8 S	<=1 S	2 I	4 R	<=4 S	4 R	<=2 S	4 R	>64/4 R	<=4 S	>2/38 R	S
215	2015		307			Isolate.2	Citrobacter freundii complex		<=8 S	>=16/8 R	>16 R	>16 R	>4 R	16 R	32 R	R		128 R	16 R		<=1 S	<=1 S	1 I	<=4 S	2 I	<=2 S	<=1 S	>64/4 R	<=4 S	>2/38 R	S
216	2015		314	Perirectal.1	Growth	Isolate.1	Klebsiella aerogenes		<=8 S	>=16/8 R	>16 R	>16 R	>4 R	>16 R	>64 R	>16 R		128 R	>32 R	<=8 S	<=1 S	2 I	4 R	<=4 S	4 R	<=2 S	4 R	>64/4 R	<=4 S	>2/38 R
217	2015		314	Perirectal.2	Growth	Isolate.1	Klebsiella aerogenes		<=8 S	>=16/8 R	>16 R	>16 R	>4 R	>16 R	>64 R	>16 R		128 R	>32 R	<=8 S	<=1 S	2 I	4 R	<=4 S	4 R	<=2 S	4 R	>64/4 R	<=4 S	>2/38 R
218	2015		314	Throat/groin.1	Growth	Isolate.1	Klebsiella aerogenes		<=8 S	>=16/8 R	>16 R	>16 R	>4 R	>16 R	>64 R	>16 R		128 R	>32 R	<=8 S	<=1 S	4 R	4 R	<=4 S	4 R	<=2 S	4 R	>64/4 R	<=4 S	>2/38 R
219	2015		314			Isolate.2	Enterobacter cloacae complex		<=8 S	>=16/8 R	>16 R	>16 R	>4 R	>16 R	>64 R	>16 R		128 R	>32 R	<=8 S	<=1 S	2 I	4 R	<=4 S	4 R	<=2 S	4 R	>64/4 R	8 I	>2/38 R
220	2015		314	Throat/groin.2	No growth
221	2015		321	Throat/groin	No growth
222	2015		321	Perirectal	Growth	Isolate.1	Klebsiella aerogenes		<=8 S	>=16/8 R	>16 R	>16 R	>4 R	>16 R	>64 R	>16 R		128 R	>32 R	<=8 S	<=1 S	2 I	4 R	<=4 S	4 R	<=2 S	4 R	>64/4 R	<=4 S	>2/38 R	S
223	2015		321			Isolate.2	Klebsiella pneumoniae		<=8 S	>=16/8 R	>16 R	>16 R	>4 R	8 SDD	64 R	>16 R		32 R	>32 R	<=8 S	2 I	4 R	2 R	<=4 S	4 R	>4 R	4 R	64/4 I	<=4 S	>2/38 R	I
224	2015		321			Isolate.3	Citrobacter freundii complex		<=8 S	>=16/8 R	>16 R	>16 R	>4 R	16 R	32 R	R		128 R	2 I	<=8 S	<=1 S	4 R	2 R	<=4 S	4 R	<=2 S	4 R	>64/4 R	<=4 S	>2/38 R	S
225	2015		335	Throat/groin	No growth
226	2015		335	Perirectal	Growth	Isolate.1	Klebsiella aerogenes		<=8 S	>=16/8 R	>16 R	>16 R	>4 R	8 SDD	64 R	R		32 R	>32 R		<=1 S	<=1 S	<=0.5 S	<=4 S	4 R	<=2 S	<=1 S	>64/4 R	<=4 S	>2/38 R	S
227	2015		342	Throat/groin	No growth
228	2015		342	Perirectal	Growth	Isolate.1	Klebsiella aerogenes		<=8 S	>=16/8 R	>16 R	>16 R	>4 R	>16 R	>64 R	>16 R		128 R	>32 R	<=8 S	<=1 S	2 I	4 R	<=4 S	4 R	<=2 S	4 R	>64/4 R	<=4 S	>2/38 R	S
229	2015		342	Drainage	Growth	Isolate.1	Pseudomonas aeruginosa		16 S			8 S		8 S				16 I			>2 R	>4 R		R	>8 R	>4 R	>8 R	32/4 I	>8 R			<=2 S
230	2015	H7	344	Urine	No growth
231	2015	H7	344	Perirectal	No growth
232	2015	H7	344	Blood	No growth
233	2015	H7	349	Blood	Growth	Isolate.1	Staphylococcus epidermidis
234	2015	H7	349	Blood	Growth	Isolate.1	Staphylococcus epidermidis
235	2015	H7	349	Urine	No growth
236	2015	H7	352	Blood	No growth
237	2015	H7	352	Blood	No growth
238	2015	H7	353	Blood	Growth	Isolate.1	Staphylococcus epidermidis
239	2015	H7	355	Blood	No growth
240	2015	H7	355	Wound	Growth	Isolate.1	Pseudomonas aeruginosa		16 S			8 S		8 S				16 I			>2 R	>4 R		R	>8 R	>4 R	>8 R	32/4 I	>8 R			<=2 S
241	2015	H7	355			Isolate.2	Pseudomonas aeruginosa		16 S			8 S		8 S				16 I			>2 R	>4 R		R	>8 R	>4 R	>8 R	32/4 I	>8 R			<=2 S
242	2015	H7	358	Wound.1	No growth
243	2015	H7	358	Wound.2	Growth	Isolate.1	Pseudomonas aeruginosa		16 S			8 S		8 S				16 I			>2 R	>4 R		R	>8 R	>4 R	>8 R	32/4 I	>8 R			<=2 S
244	2015	H7	358	Blood	No growth
245	2015	H7	358	Blood	No growth
246	2015	H7	361	Blood	No growth
247	2015	H7	361	Blood	No growth
248	2015	H7	361	Urine	Growth	Isolate.1	Enterobacter cloacae complex		<=8 S	>=16/8 R	>16 R	>16 R	>4 R	>16 R	>64 R	>16 R		128 R	>32 R		<=1 S	2 I	4 R	<=4 S	4 R	<=2 S	2 I	>64/4 R	<=4 S	>2/38 R	S		S
249	2015	H7	370	Blood	Growth	Isolate.1	Staphylococcus epidermidis
250	2015	H7	370	Blood	Growth	Isolate.1	Staphylococcus epidermidis
251	2015	H7	370	Urine	No growth
252	2015	H7	372	Blood	No growth
253	2015	H7	372	Blood	No growth
254	2016	H7	373	Cath tip	No growth
255	2016	H7	373	Blood	No growth
256	2016	H7	376	Blood	No growth
257	2016	H7	386	Blood	No growth
258	2016	H7	387	Drainage	Growth	Isolate.1	Klebsiella aerogenes		<=8 S	>=16/8 R	>16 R	>16 R	>4 R	>16 R	>64 R	>16 R		>128 R	>32 R	<=8 S	<=1 S	4 R	4 R	<=4 S	8 R	<=2 S	8 R	>64/4 R	<=4 S	>2/38 R	S	<=2
259	2016	H7	392	Stool.1
260	2016	H7	392	Stool.2	Growth	Isolate.1	Klebsiella pneumoniae		<=8 S	>=16/8 R	>16 R	>16 R	>4 R	>16 R	>64 R	>16 R		>128 R	>32 R	>16 R	>2 R	>4 R	>4 R	<=4 S	>8 R	>4 R	>8 R	>64/4 R	<=4 S	>2/38 R	S
261	2016	H7	392			Isolate.2	Klebsiella aerogenes		<=8 S	>=16/8 R	>16 R	>16 R	>4 R	>16 R	>64 R	>16 R		>128 R	>32 R	<=8 S	<=1 S	>4 R	>4 R	<=4 S	>8 R	<=2 S	>8 R	>64/4 R	<=4 S	>2/38 R	S
262	2016	H7	392	Perirectal	Growth	Isolate.1	Klebsiella aerogenes		<=8 S	>=16/8 R	>16 R	>16 R	>4 R	>16 R	>64 R	>16 R		128 R	>32 R	<=8 S	<=1 S	4 R	4 R	<=4 S	8 R	<=2 S	8 R	>64/4 R	<=4 S	>2/38 R	S
263	2016	H7	392			Isolate.2	Citrobacter freundii complex		<=8 S	>=16/8 R	>16 R	>16 R	>4 R	4 SDD	8 R	R		32 R	16 R		<=1 S	<=1 S	1 I	<=4 S	4 R	<=2 S	<=1 S	>64/4 R	<=4 S	>2/38 R	S
264	2016	H7	392			Isolate.3	Klebsiella pneumoniae		<=8 S	>=16/8 R	>16 R	>16 R	>4 R	8 SDD	8 R	>16 R		32 R	16 R	>16 R	>2 R	2 I	4 R	<=4 S	8 R	>4 R	4 R	>64/4 R	<=4 S	>2/38 R	S
265	2016	H7	393	Blood	No growth
266	2016	H7	400	Blood	No growth
267	2016	H7	407	Blood	No growth
268	2016	H7	414	Blood	No growth
269	2016	H7	421	Blood	No growth
270	2016	H7	422	Wound	Growth	Isolate.1	Corynebacterium spp., not jeikeium
271	2016	H7	423	Wound	Growth	Isolate.1	Pseudomonas aeruginosa		16 S			8 S		8 S				16 I			>2 R	>4 R		R	>8 R	>4 R	>8 R	32/4 I	>8 R
272	2016	H7	428	Blood	No growth
273	2016	H7	429	Abscess	Growth	Isolate.1	Pseudomonas aeruginosa
274	2016	H7	429	Abscess	Growth	Isolate.1	Pseudomonas aeruginosa		16 S			8 S		8 S				16 I			>2 R	>4 R		R	>8 R	>4 R	>8 R	32/4 I	>8 R			<=2 S
275	2016	H7	429	Abscess	Growth	Isolate.1	Pseudomonas aeruginosa
276	2016	H7	435	Stool	Growth	Isolate.1	Klebsiella pneumoniae		<=8 S	>=16/8 R	>16 R	>16 R	>4 R	16 R	32 R	>16 R		128 R	>32 R	>16 R	>2 R	>4 R	>4 R	<=4 S	>8 R	>4 R	>8 R	>64/4 R	<=4 S	>2/38 R	S
277	2016	H7	435			Isolate.2	Klebsiella pneumoniae		<=8 S	>=16/8 R	>16 R	>16 R	>4 R	16 R	32 R	>16 R		128 R	>32 R	>16 R	>2 R	>4 R	4 R	<=4 S	8 R	>4 R	8 R	>64/4 R	<=4 S	>2/38 R	S
278	2016	H7	435	Blood	No growth
279	2016	H7	435	Skin lesion	Growth	Isolate.1	Corynebacterium spp., not jeikeium
280	2016	H7	435	Perirectal		Isolate.1	Klebsiella pneumoniae	Yes	<=8 S	>=16/8 R	>16 R	>16 R	>4 R	16 R	32 R	>16 R		128 R	>32 R	>16 R	>2 R	>4 R	>4 R	<=4 S	>8 R	>4 R	8 R	>64/4 R	<=4 S	>2/38 R	S
281	2016	H7	435			Isolate.2	Klebsiella pneumoniae		<=8 S	>=16/8 R	>16 R	>16 R	>4 R	16 R	>64 R	>16 R		>128 R	>32 R	>16 R	>2 R	>4 R	4 R	<=4 S	>8 R	>4 R	>8 R	>64/4 R	<=4 S	>2/38 R	S
282	2016	H7	441	Urine	No growth
283	2016	H7	442	Blood	No growth
284	2016	H7	442	Blood	No growth
285	2016	H7	449	Blood	No growth
286	2016	H7	456	Blood	No growth
287	2016	H8	474	Perirectal	Growth	Isolate.1	Klebsiella pneumoniae		<=8 S	>=16/8 R	>16 R	>16 R	>4 R	>16 R	64 R	>16 R		>128 R	>32 R	>16 R	>2 R	4 R	4 R	<=4 S	8 R	>4 R	8 R	>64/4 R	<=4 S	>2/38 R
288	2016	H8	476	Stool	Growth	Isolate.1	Klebsiella pneumoniae		<=8 S	>=16/8 R	>16 R	>16 R	>4 R	>16 R	64 R	>16 R		>128 R	>32 R	>16 R	>2 R	4 R	4 R	<=4 S	>8 R	>4 R	8 R	>64/4 R	<=4 S	>2/38 R
289	2016	H8	476	Perirectal	No growth
290	2016	H8	477	Wound		Isolate.1	Enterococcus faecium
291	2016	H8	477			Isolate.2	Enterococcus faecium
292	2016	H8	480	Blood	No growth
293	2016	H8	480	Blood	No growth
294	2016		499	Throat/groin	Growth	Isolate.1	Citrobacter freundii complex		<=8 S	>=16/8 R	>16 R	>16 R	>4 R	8 SDD	16 R	R		32 R	32 R	<=8 S	<=1 S	<=1 S	2 R	<=4 S	2 I	<=2 S	2 I	>64/4 R	<=4 S	>2/38 R	S
295	2016		499			Isolate.2	Acinetobacter baumanii complex		<=8 S					<=2 S	8 S				8 S		<=1 S			<=4 S	<=1 S	<=2 S	<=1 S	<=16/4 S	<=4 S	<=2/38 S
296	2016		499			Isolate.3	Pseudomonas aeruginosa		16 S			8 S		8 S				16 I			>2 R	>4 R		R	>8 R	>4 R	>8 R	32/4 I	>8 R		R
297	2016		499	Perirectal	Growth	Isolate.1	Citrobacter freundii complex		<=8 S	>=16/8 R	>16 R	>16 R	>4 R	8 SDD	32 R	R		32 R	16 R	<=8 S	<=1 S	<=1 S	2 R	<=4 S	2 I	<=2 S	2 I	>64/4 R	<=4 S	>2/38 R	S
298	2016		499			Isolate.2	Klebsiella pneumoniae		<=8 S	>=16/8 R	>16 R	>16 R	>4 R	16 R	64 R	>16 R		>128 R	>32 R	>16 R	>2 R	>4 R	4 R	<=4 S	8 R	>4 R	8 R	>64/4 R	<=4 S	>2/38 R	S
299	2016		513	Perirectal	Growth	Isolate.1	Citrobacter freundii complex		<=8 S	>=16/8 R	>16 R	>16 R	>4 R	8 SDD	16 R	>16 R		64 R	16 R	<=8 S	<=1 S	2 I	2 R	<=4 S	4 R	<=2 S	4 R	>64/4 R	<=4 S	>2/38 R	S
300	2016		513	Throat/groin	Growth	Isolate.1	Citrobacter freundii complex		<=8 S	>=16/8 R	>16 R	>16 R	>4 R	16 R	64 R	>16 R		128 R	>32 R	>16 R	>2 R	2 I	4 R	<=4 S	4 R	>4 R	4 R	>64/4 R	<=4 S	>2/38 R	S
301	2016		513			Isolate.2	Klebsiella pneumoniae		<=8 S	>=16/8 R	>16 R	>16 R	>4 R	8 SDD	8 R	<=8 S		32 R	16 R	<=8 S	<=1 S	<=1 S	1 I	<=4 S	2 I	<=2 S	2 I	>64/4 R	<=4 S	>2/38 R	S
302	2016		525	Wound	Growth	Isolate.1	Pseudomonas aeruginosa		16 S			8 S		8 S				16 I			>2 R	>4 R		R	>8 R	>4 R	>8 R	32/4 I	>8 R			<=2 S
303	2016		525			Isolate.2	Pseudomonas aeruginosa		16 S			16 I		16 I				32 R			>2 R	>4 R		R	>8 R	>4 R	>8 R	64/4 R	8 I			<=2 S
304	2016		525			Isolate.3	Enterococcus faecium
305	2016		527	Blood	No growth
306	2016		538	Abscess	Growth	Isolate.1	Pseudomonas aeruginosa		16 S			8 S		8 S				16 I			>2 R	>4 R		R	>8 R	>4 R	>8 R	32/4 I	>8 R
307	2016		538	Abscess	Growth	Isolate.1	Pseudomonas aeruginosa		16 S			8 S		8 S				16 I			>2 R	>4 R		R	>8 R	>4 R	>8 R	32/4 I	>8 R
308	2016		539	Abscess	Growth	Isolate.1	Pseudomonas aeruginosa		16 S			<=4 S		8 S				16 I			>2 R	>4 R		R	>8 R	>4 R	>8 R	<=16/4 S	>8 R
309	2016		597	Blood	No growth
310	2016		597	Perirectal	No growth
311	2016		597	Wound	Growth	Isolate.1	Pseudomonas aeruginosa		16 S			16 I		16 I				32 R			>2 R	>4 R		R	>8 R	>4 R	>8 R	64/4 I	>8 R
312	2016		597			Isolate.2	Pseudomonas aeruginosa		16 S			8 S		8 S				16 I			>2 R	>4 R		R	>8 R	>4 R	>8 R	32/4 I	>8 R
313	2016		597			Isolate.3	Enterococcus faecalis
314	2016		597	Throat/groin	No growth
315	2016		628	Sputum	Growth	Isolate.1	Pseudomonas aeruginosa		<=8 S			16 I		16 I				32 R			>2 R	>4 R		R	>8 R	>4 R	>8 R	64/4 I	8 I
316	2016		642	Wound	Growth	Isolate.1	Pseudomonas aeruginosa		16 S			8 S		8 S				16 I			>2 R	>4 R		R	>8 R	>4 R	>8 R	32/4 I	>8 R
317	2016		642			Isolate.2	Enterococcus faecalis
318	2016		642			Isolate.3	Pseudomonas aeruginosa		16 S			16 I		16 I				32 R			>2 R	>4 R		R	>8 R	>4 R	>8 R	64/4 I	>8 R
319	2016		698	Perirectal	No growth
320	2016		698	Throat/groin	No growth
